# Supplementary material for: A Novel Self-Assessment Method for Training Access Cavity on 3D Printed Endodontic Models
Source: Dent J (Basel). 2023 Jun 13;11(6):152. doi: 10.3390/dj11060152 (PMC10297574; doi:10.3390/dj11060152)
Supplement: Supplementary file 1 [file dentistry-11-00152-s001.zip]

Archive with 1 entries (1 files):
- dentistry-2431765-supplementary.pdf
